# Supplementary material for: Metabolomics analysis reveals Embden Meyerhof Parnas pathway activation and flavonoids accumulation during dormancy transition in tree peony
Source: BMC Plant Biol. 2020 Oct 23;20:484. doi: 10.1186/s12870-020-02692-x (PMC7583197; doi:10.1186/s12870-020-02692-x)
Supplement: Supplementary file 1 — Additional file 1: Table S1 Metabolites identified by LC-ESI-MS/MS and annotated. [file 12870_2020_2692_MOESM1_ESM.xlsx]

## Sheet: Sheet1
Supplementary Table 1 Metabolites identified by LC-ESI-MS/MS and annotated
Index	Molecular Weight (Da)	Ion mode	Compounds	Class	KEGG ID
Pas279	292.162	Positive	N-Caffeoyl agmatine	Phenolamides	-
Pas420	497.261	Positive	N', N''-Diferuloylspermidine	Phenolamides	-
Pas1	478	Positive	methylQuercetin O-hexoside	Flavonol	-
Pas422	478.118	Positive	Selgin 5-O-hexoside	Flavone	-
Pas624	476.14	Positive	O-methylChrysoeriol 5-O-hexoside	Flavone	-
Pas3	276.216	Positive	14,15-Dehydrocrepenynic acid	Lipids_Fatty acids	-
Pas185	307.196	Positive	N-Caffeoylspermidine	Phenolamides	-
Pas358	152.047	Positive	o-Anisic acid	Organic acids	Thanoll
Pas431	557.282	Positive	N', N''-disinapoylspermidine	Phenolamides	-
Pas566	550	Positive	Tricetin O-malonylhexoside	Flavone	-
Pas166	137.091	Positive	Hydroxyphenethylamine	Others	-
Pas492	300.1	Positive	Kaempferide	Flavonol	C10098
Pas232	285	Positive	Nicotinic acid-hexoside	Nicotinic acid derivatives	-
Pas298	166.1	Positive	Dihydrojasmone	Others	-
Pas313	280	Positive	Feruloylcholine	Cholines	-
Pas4	141.1	Positive	Histidinol	Others	C00860
Pas126	255.2	Positive	Nicotinate ribonucleoside	Nicotinic acid derivatives	C05841
Pas763	294.2	Positive	9-Hydroxy-(10E,12Z,15Z)-octadecatrienoic acid	Lipids_Fatty acids	-
Pas5	131.1	Positive	5-Aminolevulinate	Organic acids	C00430
Pas403	368.1	Positive	1-O-Feruloyl quinic acid	Quinate and its derivatives	-
Pas605	416.2	Positive	Chrysin O-hexoside	Flavone	-
Pas6	258.2	Positive	sn-Glycero-3-phosphocholine	Cholines	C00670
Pas819	146.06	Negative	Methylglutaric acid	Organic acids	-
Pas476	670.1	Positive	3',4',5'-Dihydrotricetin O-hexosyl-O-hexoside	Flavone	-
Pas408	448.1	Positive	Luteolin 6-C-glucoside	Flavone C-glycosides	-
Pas407	508.3	Positive	Limocitrin O-hexoside	Flavone	-
Pas1330	314.08	Negative	Velutin	Flavone	-
Pas1077	342	Negative	Caffeic acid O-glucoside	Hydroxycinnamoyl derivatives	-
Pas534	346	Positive	Spinacetin	Flavone	-
Pas367	206.1	Positive	6-Hydroxymethylherniarin	Hydroxycinnamoyl derivatives	-
Pas1220	406.13	Negative	E-3,4,5'-Trihydroxy-3'-glucopyranosylstilbene	Others	-
Pas625	476.2	Positive	O-methylChrysoeriol 7-O-hexoside	Flavone	-
Pas7	478.2	Positive	Isorhamnetin O-hexoside	Flavonol	-
Pas251	121	Positive	Benzamide	Others	C09815
Pas304	161	Positive	Indole carboxylic acid	Phytohormones	C19837
Pas575	212.3	Positive	delta-Tridecalactone	Lipids_Fatty acids	-
Pas721	695.4	Positive	DGMG (18:2) isomer2	Lipids_Glycerolipids	-
Pas722	352.3	Positive	MAG (18:3) isomer5	Lipids_Glycerolipids	-
Pas732	695.4	Positive	DGMG (18:2) isomer1	Lipids_Glycerolipids	-
Pas738	695.4	Positive	DGMG (18:2) isomer3	Lipids_Glycerolipids	-
Pas744	354.1	Positive	MAG (18:2) isomer1	Lipids_Glycerolipids	-
Pas745	493.3	Positive	LysoPC 16:1	Lipids_Glycerophospholipids	-
Pas158	297.1	Positive	N2-methylguanosine	Nucleotide and its derivates	-
Pas164	152	Positive	Xanthine	Nucleotide and its derivates	C00385
Pas212	347.1	Positive	Kinetin 9-riboside	Phytohormones	-
Pas365	136.3	Positive	p-Aminobenzoate	Benzoic acid derivatives	C00568
Pas725	386.1	Positive	Cholesterol	Others	C00187
Pas752	356.2	Positive	MAG (18:1) isomer2	Lipids_Glycerolipids	-
Pas434	175.1	Positive	5-methoxyindole-3-carbaldehyde	Indole derivatives	-
Pas8	135.1	Positive	Aminopurine	Others	-
Pas481	338.1	Positive	O-Feruloyl 4-hydroxylcoumarin	Coumarins	-
Pas270	335.1	Positive	L-Cysteine D-γ-glutamyl-2-(trimethylammonio)ethyl ester	Amino acid derivatives	-
Pas366	194.1	Positive	Hydroxy-methoxycinnamate	Hydroxycinnamoyl derivatives	-
Pas465	218.1	Positive	5-Methoxy-N,N-dimethyltryptamine	Tryptamine derivatives	C08309
Pas127	161.1	Positive	2-Aminoadipic acid (L-Homoglutamic acid)	Amino acids	C00956
Pas9	457.1	Positive	Aspartic acid di-O-glucoside	Amino acid derivatives	-
Pas321	670.2	Positive	Gallic acid O-feruloyl-O-hexosyl-O-hexoside	Hydroxycinnamoyl derivatives	-
Pas227	454.1	Positive	Coumarin O-rutinoside	Hydroxycinnamoyl derivatives	-
Pas10	103.1	Positive	Choline	Cholines	C00114
Pas216	396.1	Positive	N-hexosyl-p-coumaroyl putrescine	Phenolamides	-
Pas275	583.2	Positive	N',N",N"'-p-coumaroyl-cinnamoyl-caffeoyl spermidine	Phenolamides	-
Pas303	306.2	Positive	N-Feruloyl agmatine	Phenolamides	C18325
Pas11	347.1	Positive	Adenosine 3'-monophosphate	Nucleotide and its derivates	C01367
Pas159	663.2	Positive	Nicotinic acid adenine dinucleotide	Nucleotide and its derivates	C00003
Pas383	477.1	Positive	Rosinidin O-hexoside	Anthocyanins	-
Pas284	449.1	Positive	Cyanidin 3-O-glucoside (Kuromanin)	Anthocyanins	C08604
Pas494	301.1	Positive	Peonidin	Anthocyanins	C08726
Pas502	508.2	Positive	Syringetin 5-O-hexoside	Flavone	-
Pas554	518	Positive	Apigenin O-malonylhexoside	Flavone	-
Pas604	416.1	Positive	Chrysin 5-O-glucoside (Toringin)	Flavone	-
Pas12	478.2	Positive	Isorhamnetin 5-O-hexoside	Flavonol	-
Pas13	608.4	Positive	Chrysoeriol 7-O-rutinoside	Flavone	-
Pas511	594.1	Positive	Chrysoeriol O-hexosyl-O-pentoside	Flavone	-
Pas517	508.3	Positive	Syringetin 7-O-hexoside	Flavone	-
Pas519	624.1	Positive	Chrysoeriol O-hexosyl-O-hexoside	Flavone	-
Pas15	432.1	Positive	Apigenin 7-O-glucoside (Cosmosiin)	Flavone	C04608
Pas16	462.2	Positive	Chrysoeriol 7-O-hexoside	Flavone	-
Pas567	548.1	Positive	Chrysoeriol O-malonylhexoside	Flavone	-
Pas294	788.1	Positive	Hesperetin C-hexosyl-O-hexosyl-O-hexoside	Flavone C-glycosides	-
Pas312	626.1	Positive	8-C-hexosyl-hesperetin O-hexoside	Flavone C-glycosides	-
Pas286	774.1	Positive	Eriodictiol 6-C-hexoside 8-C-hexoside-O-hexoside	Flavone C-glycosides	-
Pas314	786.1	Positive	Chrysoeriol 6-C-hexoside 8-C-hexoside-O-hexoside	Flavone C-glycosides	-
Pas332	640.1	Positive	C-hexosyl-isorhamnetin O-hexoside	Flavone C-glycosides	-
Pas350	610.1	Positive	6-C-hexosyl-luteolin O-hexoside	Flavone C-glycosides	-
Pas347	612.1	Positive	Eriodictiol C-hexosyl-O-hexoside	Flavone C-glycosides	-
Pas351	756.2	Positive	8-C-hexosyl-apigenin O-hexosyl-O-hexoside	Flavone C-glycosides	-
Pas392	626.1	Positive	6-C-hexosyl-hesperetin O-hexoside	Flavone C-glycosides	-
Pas334	712.1	Positive	Quercetin 5-O-malonylhexosyl-hexoside	Flavonol	-
Pas436	610.2	Positive	Quercetin 7-O-rutinoside	Flavonol	-
Pas518	654.2	Positive	Tricin di-O-hexoside	Flavone	-
Pas506	638.1	Positive	Tricin 5-O-rutinoside	Flavone	-
Pas468	484.1	Positive	N-hexosyl-p-coumaroyl serotonin	Tryptamine derivatives	-
Pas165	85.1	Positive	Piperidine	Alkaloids	C01746
Pas577	129.1	Positive	Isoquinoline	Alkaloids	C06323
Pas74	179	Positive	Glucosamine	Carbohydrates	C00329
Pas17	331.1	Positive	Pyridoxine O-glucoside	Vitamins	-
Pas200	122.1	Positive	Niacinamide	Vitamins	C00153
Pas18	219.2	Positive	D-Pantothenic acid	Vitamins	C00864
Pas319	126.1	Positive	Imidazole-4-acetate	Indole derivatives	C02835
Pas273	205.1	Positive	Methoxyindoleacetic acid	Indole derivatives	C05660
Pas281	536.1	Positive	Syringic acid O-feruloyl-O-hexoside	Benzoic acid derivatives	-
Pas257	610.2	Positive	Gallocatechin-gallocatechin	Catechin derivatives	-
Pas731	493.3	Positive	LysoPC 16:1 (2n isomer)	Lipids_Glycerophospholipids	-
Pas743	519.3	Positive	LysoPC 18:2	Lipids_Glycerophospholipids	-
Pas751	517.3	Positive	LysoPC 18:3	Lipids_Glycerophospholipids	-
Pas19	495.3	Positive	LysoPC 16:0	Lipids_Glycerophospholipids	-
Pas756	521.4	Positive	LysoPC 18:1 (2n isomer)	Lipids_Glycerophospholipids	-
Pas714	491.3	Positive	LysoPC 16:2 (2n isomer)	Lipids_Glycerophospholipids	-
Pas726	425.3	Positive	LysoPE 14:0	Lipids_Glycerophospholipids	-
Pas20	517.2	Positive	LysoPC 18:3 (2n isomer)	Lipids_Glycerophospholipids	-
Pas729	467.1	Positive	LysoPC 14:0	Lipids_Glycerophospholipids	-
Pas736	519	Positive	LysoPC 18:2 (2n isomer)	Lipids_Glycerophospholipids	-
Pas740	477.6	Positive	LysoPE 18:2 (2n isomer)	Lipids_Glycerophospholipids	-
Pas761	521.1	Positive	LysoPC 18:1	Lipids_Glycerophospholipids	-
Pas768	481.1	Positive	LysoPE 18:0	Lipids_Glycerophospholipids	-
Pas690	290	Positive	4-oxo-9Z,11Z,13E,15E-octadecatetraenoic acid	Lipids_Fatty acids	-
Pas21	278.3	Positive	Punicic acid	Lipids_Fatty acids	C08364
Pas22	354.1	Positive	MAG (18:2)	Lipids_Glycerolipids	-
Pas23	381.2	Positive	trans-zeatin N-glucoside	Phytohormones	-
Pas130	365.2	Positive	iP7G	Nucleotide and its derivates	-
Pas162	363.1	Positive	Guanosine 5'-monophosphate	Nucleotide and its derivates	C00144
Pas272	117	Positive	Indole	Indole derivatives	C00463
Pas369	338.1	Positive	O-Feruloyl 2-hydroxylcoumarin	Coumarins	-
Pas393	338.1	Positive	O-Feruloyl 3-hydroxylcoumarin	Coumarins	-
Pas457	502.2	Positive	Phellodensin F	Others	-
Pas520	447.1	Positive	L-Glutaminyl-L-valyl-L-valyl-L-cysteine	Amino acid derivatives	-
Pas730	350	Positive	MAG (18:4) isomer3	Lipids_Glycerolipids	-
Pas25	276.2	Positive	Octadecadien-6-ynoic acid	Lipids_Fatty acids	-
Pas747	352.3	Positive	MAG (18:3) isomer3	Lipids_Glycerolipids	-
Pas762	533.4	Positive	MGMG (18:2) isomer1	Lipids_Glycerolipids	-
Pas26	278.2	Positive	Octadeca-11E,13E,15Z-trienoic acid	Lipids_Fatty acids	-
Pas766	148	Positive	Phthalic anhydride	Others	-
Pas770	352.1	Positive	MAG (18:3) isomer4	Lipids_Glycerolipids	-
Pas27	473.2	Positive	10-Formyl-THF	Others	C00234
Pas685	342.1	Positive	Cocamidopropyl betaine	Others	-
Pas697	317.3	Positive	4-Hydroxysphinganine	Lipids_Fatty acids	C12144
Pas723	693.1	Positive	DGMG (18:1)	Lipids_Glycerolipids	-
Pas728	479.1	Positive	LysoPC 15:1	Lipids_Glycerophospholipids	-
Pas737	481.3	Positive	LysoPC 15:0	Lipids_Glycerophospholipids	-
Pas742	352.1	Positive	MAG (18:3) isomer2	Lipids_Glycerolipids	-
Pas749	356.2	Positive	MAG (18:1) isomer1	Lipids_Glycerolipids	-
Pas760	533.1	Positive	MGMG (18:2) isomer2	Lipids_Glycerolipids	-
Pas755	523.1	Positive	LysoPC 18:0 (2n isomer)	Lipids_Glycerophospholipids	-
Pas765	509.1	Positive	LysoPC 17:0	Lipids_Glycerophospholipids	-
Pas28	352.2	Positive	MAG (18:3) isomer1	Lipids_Glycerolipids	-
Pas806	198	Negative	4-Hydroxy-3-methoxymandelate	Organic acids	C05584
Pas1016	346.1	Negative	Syringaldehyde O-glucoside	Others	-
Pas1020	191.1	Negative	N-Acetylmethionine	Amino acid derivatives	C02712
Pas1154	246	Negative	Acetyl tryptophan	Amino acid derivatives	C03137
Pas1272	208.1	Negative	3,4-Dimethoxycinnamic acid	Hydroxycinnamoyl derivatives	-
Pas1323	336.1	Negative	8,15-DiHETE	Lipids_Fatty acids	-
Pas1351	200	Negative	Lauric acid (C12:0)	Lipids_Fatty acids	C02679
Pas809	264.1	Negative	Thiamine	Vitamins	C00378
Pas825	650.1	Negative	D(+)-Melezitose O-rhamnoside	Carbohydrates	-
Pas826	461.1	Negative	Anthranilate O-hexosyl-O-hexoside	Benzoic acid derivatives	-
Pas801	290.1	Negative	Argininosuccinate	Organic acids	C03406
Pas974	329.1	Negative	Cyclic AMP	Nucleotide and its derivates	C00575
Pas975	214.1	Negative	2-Deoxyribose 5'-phosphate	Carbohydrates	C00673
Pas777	296	Negative	9,10-EODE	Lipids_Fatty acids	-
Pas1343	294	Negative	9-HOTrE	Lipids_Fatty acids	-
Pas1349	294.2	Negative	9-KODE	Lipids_Fatty acids	-
Pas1339	310	Negative	13-HpOTrE(r)	Lipids_Fatty acids	-
Pas1335	310.1	Negative	9-HpOTrE	Lipids_Fatty acids	-
Pas1338	294	Negative	13-HOTrE(r)	Lipids_Fatty acids	-
Pas1270	178	Negative	4-Methoxycinnamic acid	Hydroxycinnamoyl derivatives	-
Pas1353	296	Negative	12,13-EODE	Lipids_Fatty acids	-
Pas1340	312.1	Negative	13-HPODE	Lipids_Fatty acids	C04717
Pas1007	666.1	Negative	O-Caffeoyl maltotriose	Hydroxycinnamoyl derivatives	-
Pas869	148	Negative	Citramalate	Organic acids	C00815
Pas1034	316.1	Negative	Protocatechuic acid O-glucoside	Catechin derivatives	-
Pas1226	348.1	Negative	Camptothecin	Alkaloids	C01897
Pas820	308	Negative	L-Glutamine O-hexside	Amino acid derivatives	-
Pas814	309.1	Negative	L-Glutamic acid O-glucoside	Amino acid derivatives	-
Pas841	666.1	Negative	Maltotetraose	Carbohydrates	C02052
Pas971	351.1	Negative	Kynurenic acid O-hexside	Organic acids	-
Pas979	316.1	Negative	2,5-dihydroxy benzoic acid O-hexside	Benzoic acid derivatives	-
Pas1130	215.1	Negative	3-(2-Naphthyl)-D-alanine	Amino acid derivatives	-
Pas890	566.1	Negative	Uridine 5'-diphospho-D-glucose	Nucleotide and its derivates	C00029
Pas778	332	Negative	Gallic acid O-Hexoside	Benzoic acid derivatives	-
Pas1003	312.1	Negative	Caftaric acid	Hydroxycinnamoyl derivatives	-
Pas1071	354.1	Negative	4-O-Caffeoyl quinic acid (criptochlorogenic acid)	Quinate and its derivatives	-
Pas1035	772.1	Negative	Luteolin O-hexosyl-O-hexosyl-O-hexoside	Flavone	-
Pas1030	466.1	Negative	Cyanidin O-syringic acid	Anthocyanins	-
Pas1005	624.1	Negative	Chrysoeriol C-hexosyl-O-hexoside	Flavone C-glycosides	-
Pas1124	756.1	Negative	Chrysoeriol C-pentosyl-O-hexosyl-O-hexoside	Flavone C-glycosides	-
Pas1168	564.1	Negative	Apigenin O-hexosyl-O-pentoside	Flavone	-
Pas1177	550.2	Negative	Hesperetin O-malonylhexoside	Flavanone	-
Pas1029	710.1	Negative	Chrysoeriol O-hexosyl-O-malonylhexoside	Flavone	-
Pas1139	490.1	Negative	Velutin O-glucuronic acid	Flavone	-
Pas1147	462.1	Negative	Chrysoeriol 5-O-hexoside	Flavone	-
Pas1223	642.1	Negative	Luteolin O-eudesmic acid-O-hexoside	Flavone	-
Pas1099	450.1	Negative	Eriodictyol C-hexoside	Flavone C-glycosides	-
Pas1101	448.1	Negative	Luteolin C-hexoside	Flavone C-glycosides	-
Pas1301	704.1	Negative	Tricin O-oxalic acid O-coumaroyl shikimic acid	Flavone	-
Pas1138	522.1	Negative	Tricin O-saccharic acid	Flavone	-
Pas1171	492.1	Negative	Tricin 5-O-hexoside	Flavone	-
Pas1202	492.1	Negative	Tricin 7-O-hexoside	Flavone	-
Pas1286	496.1	Negative	Tricin 4'-O-syringyl alcohol	Flavonolignan	-
Pas1302	524.1	Negative	Tricin O-eudesmic acid	Flavone	-
Pas991	544.1	Negative	Quinic acid O-di-glucuronic acid	Quinate and its derivatives	-
Pas1082	482.1	Negative	3-O-p-coumaroyl shikimic acid O-hexoside	Quinate and its derivatives	-
Pas802	422.1	Negative	Trehalose 6-phosphate	Carbohydrates	C00689
Pas962	154	Negative	Diethyl phosphate	Organic acids	C06608
Pas1056	176.1	Negative	2-Isopropylmalate	Organic acids	C02504
Pas1015	360.1	Negative	Syringic acid O-glucoside	Benzoic acid derivatives	-
Pas1097	168	Negative	Vanillic acid	Hydroxycinnamoyl derivatives	C06672
Pas1345	453	Negative	LysoPE 16:0	Lipids_Glycerophospholipids	-
Pas1348	479.1	Negative	LysoPE 18:1	Lipids_Glycerophospholipids	-
Pas1347	479.1	Negative	LysoPE 18:1 (2n isomer)	Lipids_Glycerophospholipids	-
Pas983	300.1	Negative	Salicylic acid O-glucoside	Phytohormones	-
Pas895	612.1	Negative	Glutathione oxidized	Amino acid derivatives	C00127
Pas1297	330.1	Negative	Di-O-methylquercetin	Flavonol	-
Pas1357	278.1	Negative	α-Linolenic acid	Lipids_Fatty acids	C06427
Pas83	332.052	Positive	2'-Deoxyinosine-5'-monophosphate	Nucleotide and its derivates	C06196
Pas30	166.1	Positive	6-Methylmercaptopurine	Nucleotide and its derivates	C16614
Pas233	399.2	Positive	Adenosine O-ribose	Nucleotide and its derivates	-
Pas31	383.115	Positive	Succinyladenosine	Nucleotide and its derivates	-
Pas524	132.1	Positive	4-Aminoindole	Indole derivatives	-
Pas757	543.4	Positive	LysoPC 20:4	Lipids_Glycerophospholipids	-
Pas1319	300.1	Negative	4'-Hydroxy-5,7-dimethoxyflavanone	Flavanone	-
Pas32	202	Positive	Spermine	Phenolamides	C00750
Pas977	267	Negative	Adenosine	Nucleotide and its derivates	C00212
Pas719	467.3	Positive	LysoPC 14:0 (2n isomer)	Lipids_Glycerophospholipids	-
Pas33	495.33	Positive	LysoPC 16:0 (2n isomer)	Lipids_Glycerophospholipids	-
Pas767	523.36	Positive	LysoPC 18:0	Lipids_Glycerophospholipids	-
Pas771	549.37	Positive	LysoPC 20:1	Lipids_Glycerophospholipids	-
Pas1332	425.2	Negative	LysoPE 14:0 (2n isomer)	Lipids_Glycerophospholipids	-
Pas1344	453.3	Negative	LysoPE 16:0 (2n isomer)	Lipids_Glycerophospholipids	-
Pas510	610.19	Positive	Hesperetin 7-O-neohesperidoside (Neohesperidin)	Flavanone	C09806
Pas851	189.111	Negative	L-Homocitrulline	Amino acids	C02427
Pas194	120.044	Positive	Purine	Nucleotide and its derivates	C15587
Pas101	175.096	Positive	L-Citrulline	Amino acids	C00327
Pas816	105.043	Negative	L-Serine	Amino acids	C00065
Pas779	133.037	Negative	L-Aspartic acid	Amino acids	C00049
Pas136	147.053	Positive	L-Glutamic acid	Amino acids	C00025
Pas106	240.024	Positive	L-(-)-Cystine	Amino acids	C00491
Pas930	131.095	Negative	L-Leucine	Amino acids	C00123
Pas36	165.079	Positive	L-Phenylalanine	Amino acids	C00079
Pas131	119.058	Positive	L-Threonine	Amino acids	C00188
Pas832	125.015	Negative	2-Aminoethanesulfonic acid	Organic acids	C00245
Pas37	146.106	Positive	L-(+)-Lysine	Amino acids	C00047
Pas38	244.07	Positive	Uridine	Nucleotide and its derivates	C00299
Pas39	181.074	Positive	L-(-)-Tyrosine	Amino acids	C00082
Pas85	155.07	Positive	L-Histidine	Amino acids	C00135
Pas99	111.043	Positive	Cytosine	Nucleotide and its derivates	C00380
Pas40	117.079	Positive	L-Valine	Amino acids	C00183
Pas42	131.095	Positive	L-Isoleucine	Amino acids	C00407
Pas43	174.112	Positive	L-(+)-Arginine	Amino acids	C00062
Pas102	109.02	Positive	2-Aminoethanesulfinic acid	Organic acids	C00519?
Pas1027	204.09	Negative	L-Tryptophan	Amino acids	C00078
Pas1044	146.058	Negative	2,3-dimethylsuccinic acid	Amino acid derivatives	-
Pas177	189.064	Positive	N-Acetyl-L-glutamic acid	Amino acid derivatives	C00624
Pas608	286.1	Positive	Luteolin	Flavone	C01514
Pas1263	492.4	Negative	Salvianolicacid C	Others	-
Pas176	211.084	Positive	(-)-3-(3,4-Dihydroxyphenyl)-2-methylalanine	Amino acid derivatives	C07194
Pas147	250.062	Positive	γ-Glu-Cys	Amino acid derivatives	C00669
Pas128	117.079	Positive	5-Aminovaleric acid	Amino acid derivatives	C00431
Pas143	188.116	Positive	N6-Acetyl-L-lysine	Amino acid derivatives	C02727
Pas123	172.085	Positive	Glycyl-L-proline	Amino acid derivatives	-
Pas833	160.085	Negative	D-Alanyl-D-Alanine	Amino acid derivatives	C00993
Pas1024	280.106	Negative	Asp-phe	Amino acid derivatives	-
Pas906	188.08	Negative	Nα-Acetyl-L-glutamine	Amino acid derivatives	-
Pas668	189.079	Positive	Methyl indole-3-acetate	Phytohormones	-
Pas167	114.043	Positive	Dihydrouracil	Nucleotide and its derivates	C00429
Pas201	128.059	Positive	5,6-Dihydro-5-methyluracil	Nucleotide and its derivates	C00906
Pas828	119.058	Negative	L-Homoserine	Amino acids	C00263
Pas1144	264.111	Negative	N-γ-Acetyl-N-2-Formyl-5-methoxykynurenamine	Amino acid derivatives	C05642
Pas148	216.122	Positive	Nα-Acetyl-L-arginine	Amino acid derivatives	-
Pas187	131.058	Positive	N-Propionylglycine	Amino acid derivatives	-
Pas798	169.085	Negative	1-Methylhistidine	Amino acid derivatives	C01152
Pas139	151.049	Positive	2-Hydroxy-6-aminopurine	Nucleotide and its derivates	-
Pas225	188.116	Positive	N-Glycyl-L-leucine	Amino acid derivatives	C02155
Pas44	146.069	Positive	L-Glutamine	Amino acids	C00064
Pas645	286.048	Positive	Kaempferol	Flavonol	C05903
Pas339	290.079	Positive	Catechin	Catechin derivatives	C06562
Pas427	610.153	Positive	Quercetin 3-O-rutinoside (Rutin)	Flavonol	C05625
Pas1295	538.09	Negative	Amentoflavone	Flavone	C10018
Pas713	224.141	Positive	Methyl jasmonate	Phytohormones	C11512
Pas821	132.054	Negative	L-Asparagine	Amino acids	C00152
Pas509	246.1	Positive	N-(3-Indolylacetyl)-L-alanine	Amino acid derivatives	-
Pas301	189.043	Positive	Kynurenic acid	Organic acids	C01717
Pas243	112.016	Positive	2–furanoic acid	Organic acids	-
Pas780	122.037	Negative	Benzoic acid	Benzoic acid derivatives	C00180
Pas981	132.042	Negative	Glutaric acid	Organic acids	C00489
Pas1045	146.058	Negative	Adipic acid	Organic acids	C06104??
Pas117	121.02	Positive	L-Cysteine	Amino acids	C00097
Pas829	131.058	Negative	trans-4-Hydroxy-L-proline	Amino acid derivatives	C01157
Pas551	188.105	Positive	Azelaic acid	Organic acids	C08261
Pas1215	188.105	Negative	Azelaic Acid	Organic acids	C08261
Pas1104	173.105	Negative	N-Acetyl-l-leucine	Amino acid derivatives	C02710
Pas168	112.027	Positive	Uracil	Nucleotide and its derivates	C00106
Pas219	258.085	Positive	5-Methyluridine	Nucleotide and its derivates	-
Pas235	242.09	Positive	Thymidine	Nucleotide and its derivates	C00214
Pas1249	202.12	Negative	Sebacate	Organic acids	C08277
Pas994	132.042	Negative	2-Methylsuccinic acid	Organic acids	-
Pas47	131.095	Positive	6-Aminocaproic acid	Organic acids	C02378
Pas93	190.095	Positive	2,6-Diaminooimelic acid	Amino acid derivatives	C00666
Pas1076	166.027	Negative	Terephthalic acid	Organic acids	C06337
Pas1074	166.027	Negative	Phthalic acid	Organic acids	C01606
Pas107	145.085	Positive	4-Guanidinobutyric acid	Organic acids	C01035
Pas620	148.052	Positive	Cinnamic acid	Hydroxycinnamoyl derivatives	C00423
Pas1184	194.058	Negative	Ferulic acid	Hydroxycinnamoyl derivatives	C01494
Pas781	184.037	Negative	Methyl gallate	Benzoic acid derivatives	-
Pas1137	198.053	Negative	Ethyl gallate	Benzoic acid derivatives	-
Pas695	254.058	Positive	Chrysin	Flavone	C10028
Pas1174	580.179	Negative	Naringenin 7-O-neohesperidoside (Naringin)	Flavanone	C09789
Pas48	578.164	Positive	Apigenin 7-O-neohesperidoside (Rhoifolin)	Flavone	C12627
Pas461	432.106	Positive	Apigenin 5-O-glucoside	Flavone	-
Pas490	434.085	Positive	Quercetin 3-alpha-L-arabinofuranoside (Avicularin)	Flavonol	-
Pas648	300.063	Positive	Chrysoeriol	Flavone	C04293
Pas49	578.164	Positive	Apigenin 7-rutinoside (Isorhoifolin)	Flavone	-
Pas1146	594.159	Negative	Kaempferol 3-O-rutinoside (Nicotiflorin)	Flavonol	-
Pas526	434.121	Positive	Naringenin 7-O-glucoside (Prunin)	Flavanone	C09099
Pas639	272.068	Positive	Naringenin	Flavanone	C00509
Pas642	270.053	Positive	Apigenin	Flavone	C01477
Pas529	152.047	Positive	2-Methoxybenzoic acid	Hydroxycinnamoyl derivatives	-
Pas872	174.053	Negative	Shikimic acid	Organic acids	C00493
Pas1057	354.095	Negative	Chlorogenic acid (3-O-Caffeoylquinic acid)	Quinate and its derivatives	C00852
Pas1175	152.047	Negative	Vanillin	Benzoic acid derivatives	C00755
Pas429	166.063	Positive	3-(4-Hydroxyphenyl)propionic acid	Hydroxycinnamoyl derivatives	C01744
Pas629	274.084	Positive	Phloretin	Flavanone	C00774
Pas1185	194.058	Negative	3-Hydroxy-4-methoxycinnamic acid	Hydroxycinnamoyl derivatives	-
Pas1247	238.084	Negative	3,4,5-Trimethoxycinnamic acid	Hydroxycinnamoyl derivatives	-
Pas1066	578.142	Negative	Procyanidin B2	Proanthocyanidins	-
Pas1067	578.142	Negative	Procyanidin B3	Proanthocyanidins	-
Pas333	303.24	Positive	Delphinidin	Anthocyanins	C05908
Pas328	493	Positive	Malvidin 3-O-galactoside	Anthocyanins	-
Pas329	493.2	Positive	Malvidin 3-O-glucoside (Oenin)	Anthocyanins	C12140
Pas1087	290.3	Negative	L-Epicatechin	Catechin derivatives	C09727
Pas354	138.032	Positive	4-Hydroxybenzoic acid	Organic acids	C00156
Pas782	118.027	Negative	Methylmalonic acid	Organic acids	C02170
Pas231	136	Positive	N-Methylnicotinamide	Nicotinic acid derivatives	-
Pas50	123	Positive	Nicotinic acid	Nicotinic acid derivatives	C00253
Pas830	182.079	Negative	D-Sorbitol	Alcohols and polyols	C00794
Pas856	504.169	Negative	D(+)-Melezitose	Carbohydrates	-
Pas845	152.069	Negative	Xylitol	Alcohols and polyols	C00379
Pas831	180.063	Negative	Inositol	Others	C00137
Pas783	342.116	Negative	D-(+)-Sucrose	Carbohydrates	-
Pas808	196.058	Negative	Gluconic acid	Carbohydrates	C00257
Pas1207	161.048	Negative	Indole-5-carboxylic acid	Indole derivatives	-
Pas170	137.084	Positive	L-Tyramine	Amino acids	C00483
Pas226	215.035	Positive	3-Chloro-L-tyrosine	Amino acid derivatives	-
Pas773	444.303	Positive	Menaquinone (K2)	Vitamins	C00828
Pas898	307.084	Negative	Glutathione reduced form	Amino acid derivatives	C00051
Pas891	135.055	Negative	Adenine	Nucleotide and its derivates	C00147
Pas51	151.049	Positive	Guanine	Nucleotide and its derivates	C00242
Pas129	268.081	Positive	Inosine	Nucleotide and its derivates	C00294
Pas784	170.022	Negative	Gallic acid	Benzoic acid derivatives	C01424
Pas52	283.092	Positive	Guanosine	Nucleotide and its derivates	C00387
Pas213	267.097	Positive	Deoxyguanosine	Nucleotide and its derivates	C00330
Pas155	227.091	Positive	Deoxycytidine	Nucleotide and its derivates	C00881
Pas53	149.051	Positive	L-Methionine	Amino acids	C00073
Pas174	123.032	Positive	2-Picolinic acid	Organic acids	C10164
Pas958	220.085	Negative	5-Hydroxy-L-tryptophan	Amino acid derivatives	C00643
Pas178	321.1	Positive	S-(methyl)glutathione	Amino acid derivatives	C11347
Pas248	205.131	Positive	Pantothenol	Alcohols and polyols	C05944
Pas190	384.122	Positive	S-(5'-Adenosy)-L-homocysteine	Amino acid derivatives	C00021
Pas970	284.076	Negative	Xanthosine	Nucleotide and its derivates	C01762
Pas234	236.08	Positive	N'-Formylkynurenine	Amino acid derivatives	C02700
Pas198	299.087	Positive	8-Hydroxyguanosine	Nucleotide and its derivates	-
Pas901	129.079	Negative	L-Pipecolic acid	Amino acid derivatives	C00408
Pas182	307.057	Positive	2'-Deoxycytidine-5'-monophosphate	Nucleotide and its derivates	C00239
Pas253	281.112	Positive	1-Methyladenosine	Nucleotide and its derivates	C02494
Pas146	169.074	Positive	Pyridoxine	Vitamins	C00314
Pas258	465.1	Positive	Delphinidin 3-O-glucoside (Mirtillin)	Anthocyanins	C12138
Pas306	160.1	Positive	L-Tryptamine	Tryptamine derivatives	C00398
Pas218	163	Positive	L-Methionine methyl ester	Amino acid derivatives	-
Pas631	150.068	Positive	Hydrocinnamic acid	Hydroxycinnamoyl derivatives	C05629
Pas1230	178.063	Negative	Coniferylaldehyde	Hydroxycinnamoyl derivatives	C02666
Pas1059	372.142	Negative	Syringin	Hydroxycinnamoyl derivatives	C01533
Pas1155	164.047	Negative	p-Coumaric acid	Hydroxycinnamoyl derivatives	C00811
Pas323	297.09	Positive	5'-Deoxy-5'-(methylthio)adenosine	Nucleotide and its derivates	C00170
Pas549	318.038	Positive	Myricetin	Flavonol	C10107
Pas1096	458.085	Negative	Epigallate catechin gallate (EGCG)	Catechin derivatives	C09731
Pas1329	314.079	Negative	Kumatakenin	Flavonol	-
Pas707	402.132	Positive	Nobiletin	Flavone	C10112
Pas1189	304.058	Negative	Dihydroquercetin (Taxifolin)	Flavonol	C01617
Pas424	624.169	Positive	Isorhamnetin 3-O-neohesperidoside	Flavonol	-
Pas720	372.121	Positive	Tangeretin	Flavone	C10190
Pas477	442.3	Positive	Epicatechin gallate (ECG)	Catechin derivatives	-
Pas593	286.048	Positive	Orobol (5,7,3',4'-tetrahydroxyisoflavone)	Isoflavone	C10510
Pas1251	288.063	Negative	Eriodictyol	Flavanone	C05631
Pas654	316.058	Positive	Isorhamnetin	Flavonol	C10084
Pas1150	464.132	Negative	Hesperetin 5-O-glucoside	Flavanone	-
Pas596	416.111	Positive	Apigenin 4-O-rhamnoside	Flavone	-
Pas1126	594.159	Negative	Kaempferol 3-O-robinobioside (Biorobin)	Flavonol	-
Pas786	448.101	Negative	Kaempferol 3-O-glucoside (Astragalin)	Flavonol	C12249
Pas1160	180.079	Negative	Coniferyl alcohol	Hydroxycinnamoyl derivatives	C00590
Pas1269	358.142	Negative	Pinoresinol	Hydroxycinnamoyl derivatives	-
Pas581	175.063	Positive	Indole 3-acetic acid (IAA)	Phytohormones	C00954
Pas1291	210.126	Negative	(+)-Jasmonic acid (JA)	Phytohormones	C08491
Pas1192	138.032	Negative	Salicylic acid (SA)	Phytohormones	C00805
Pas245	476.168	Positive	D-Pantothenic dcid	Organic acids	C12276
Pas911	348.047	Negative	Inosine 5'-monophosphate	Nucleotide and its derivates	C00130
Pas1179	224.069	Negative	Sinapic acid	Hydroxycinnamoyl derivatives	C00482
Pas447	137.048	Positive	Nicotinic Acid Methyl Ester (Methyl Nicotinate)	Vitamins	-
Pas996	118.063	Negative	3-Hydroxy-3-methyl butyric acid	Organic acids	-
Pas811	276.132	Negative	L-Saccharopine	Amino acid derivatives	C00449
Pas133	137.071	Positive	3-Carbamyl-1-methylpyridinium (1-Methylnicotinamide)	Pyridine derivatives	C02918
Pas293	595	Positive	Cyanidin 3-O-rutinoside (Keracyanin)	Anthocyanins	C08620
Pas237	611	Positive	Cyanidin 3,5-O-diglucoside (Cyanin)	Anthocyanins	C08639
Pas261	595	Positive	Pelargonin	Anthocyanins	C08725
Pas1041	154.027	Negative	2,5-dihydroxybenzoic acid (Gentisic acid)	Benzoic acid derivatives	C00628
Pas1038	154.027	Negative	Protocatechuic acid	Catechin derivatives	C00230
Pas118	117.079	Positive	Betaine	Alkaloids	C00719
Pas787	118.027	Negative	Succinic acid	Organic acids	C00042
Pas839	180.063	Negative	D(+)-Glucose	Carbohydrates	C00031
Pas111	131.07	Positive	Creatine	Organic acids	C00300
Pas857	115.063	Negative	L-Proline	Amino acids	C00148
Pas70	113.059	Positive	Creatinine	Organic acids	C00791
Pas125	182.079	Positive	D-Mannitol	Alcohols and polyols	C00392
Pas1086	376.138	Negative	Riboflavin	Vitamins	C00255
Pas834	89.048	Negative	L-Alanine	Amino acids	C00041
Pas846	150.053	Negative	DL-Arabinose	Carbohydrates	-
Pas84	169.181	Positive	3-N-Methyl-L-histidine	Amino acid derivatives	-
Pas790	192.027	Negative	Citric acid	Organic acids	C00158
Pas280	221.128	Positive	Dihydrozeatin (DZ)	Phytohormones	C02029
Pas1254	264.136	Negative	(+)-cis,trans-Abscisic acid (ABA)	Phytohormones	C06082
Pas1316	323.401	Negative	N-[(-)-Jasmonoyl]-(L)-Isoleucine (JA-L-Ile)	Phytohormones	-
Pas89	162.113	Positive	L-Carnitine	Others	C00318
Pas76	111.08	Positive	Histamine	Amino acid derivatives	C00388
Pas1117	132.079	Negative	(S)-(-)-2-Hydroxyisocaproic acid	Organic acids	-
Pas356	180.042	Positive	Caffeic acid	Hydroxycinnamoyl derivatives	C01197
Pas835	182.079	Negative	Dulcitol	Alcohols and polyols	C01697
Pas791	130.027	Negative	Citraconic acid	Organic acids	C02226
Pas1141	302.006	Negative	Ellagic acid	Others	C10788
Pas824	152.069	Negative	D-Arabitol	Alcohols and polyols	C01904
Pas387	244.088	Positive	Biotin	Vitamins	C00120
Pas56	137.048	Positive	Trigonelline	Alkaloids	C01004
Pas169	363.058	Positive	Guanosine monophosphate	Nucleotide and its derivates	-
Pas78	88.1	Positive	Putrescine	Phenolamides	C00134
Pas671	230.152	Positive	Dodecanedioic aicd	Organic acids	-
Pas1072	152.047	Negative	Mandelic acid	Organic acids	C01984
Pas260	121.089	Positive	Phenethylamine	Others	C05332
Pas394	108.021	Positive	Quinone	Others	C00472
Pas847	103.063	Negative	2-Aminoisobutyric acid	Amino acid derivatives	C03665
Pas862	164.069	Negative	L-Fucose	Carbohydrates	C01019
Pas792	448.101	Negative	Luteolin 7-O-glucoside (Cynaroside)	Flavone	-
Pas344	138.032	Positive	Protocatechuic aldehyde	Catechin derivatives	C16700
Pas1143	578.164	Negative	Kaempferol 3,7-dirhamnoside (Kaempferitrin)	Flavonol	C16981
Pas1199	538.111	Negative	Lithospermic acid	Organic acids	C08745
Pas79	132.16	Positive	L(+)-Ornithine	Amino acids	C00077
Pas836	174.016	Negative	Cis-Aconitic acid	Organic acids	C00417
Pas894	347.063	Negative	Adenosine 5'-monophosphate	Nucleotide and its derivates	C00020
Pas156	218.09	Positive	(5-L-Glutamyl)-L-amino acid	Amino acid derivatives	C03740
Pas211	183.053	Positive	4-Pyridoxic acid	Pyridine derivatives	C00847
Pas80	165.046	Positive	Methionine sulfoxide	Amino acid derivatives	-
Pas342	111.032	Positive	Pyrrole-2-carboxylic acid	Amino acid derivatives	C05942
Pas58	117.079	Positive	Dl-Norvaline	Amino acids	C01826
Pas925	743.075	Negative	NADP	Others	C00006
Pas444	122.037	Positive	4-Hydroxybenzaldehyde	Benzoic acid derivatives	C00633
Pas92	130.111	Positive	N-Acetylputrescine	Phenolamides	C02714
Pas1048	154.027	Negative	2,3-Dihydroxybenzoic acid	Organic acids	C00196
Pas561	145.053	Positive	Indole-3-carboxaldehyde	Indole derivatives	C08493
Pas636	203.095	Positive	3-Indolebutyric acid	Phytohormones	C11284
Pas104	398.137	Positive	S-(5'-Adenosyl)-L-methionine	Amino acid derivatives	C00019
Pas1060	785.157	Negative	Flavin adenine dinucleotide (FAD)	Nucleotide and its derivates	C00016
Pas73	221.09	Positive	N-Acetyl-D-glucosamine	Carbohydrates	C00140
Pas854	163.129	Negative	4-Hydroxy-L-glutamic acid	Amino acid derivatives	C03079
Pas1032	180.065	Negative	1,7-Dimethylxanthine	Nucleotide and its derivates	C13747
Pas372	218.106	Positive	N-Acetyl-5-hydroxytryptamine	Tryptamine derivatives	C00978
Pas217	166.049	Positive	7-Methylxanthine	Nucleotide and its derivates	C16353
Pas1321	240.245	Negative	Palmitaldehyde	Lipids_Fatty acids	C00517
Pas71	139.027	Positive	4-Nitrophenol	Others	C00870
Pas813	141.019	Negative	O-Phosphorylethanolamine	Others	-
Pas140	129.101	Positive	1,1-Dimethylbiguanide	Others	C07151
Pas134	268.055	Positive	L-Homocystine	Amino acids	C01817
Pas1018	354.095	Negative	1-O-Caffeoyl quinic acid	Quinate and its derivatives	-
Pas500	610.19	Positive	Hesperetin 7-rutinoside (Hesperidin)	Flavanone	C09755
Pas615	302.043	Positive	Quercetin	Flavonol	C00389
Pas634	272.069	Positive	Naringenin chalcone	Flavanone	C06561
Pas1229	288.063	Negative	Aromadedrin (Dihydrokaempferol)	Flavonol	C00974
Pas706	256.074	Positive	Pinocembrin (Dihydrochrysin)	Flavanone	C09827
Pas1244	594.195	Negative	Isosakuranetin-7-neohesperidoside (Poncirin)	Flavanone	C09830
Pas640	148.052	Positive	3,4-Dihydrocoumarin	Coumarins	C02274
Pas501	192.042	Positive	Scopoletin (7-Hydroxy-5-methoxycoumarin)	Coumarins	C01752
Pas1221	162.032	Negative	4-Hydroxycoumarin	Coumarins	C20414
Pas800	404.161	Negative	Uridine 5’-diphosphate	Nucleotide and its derivates	C00015
Pas115	103.063	Positive	γ-aminobutyric acid	Organic acids	C00334
Pas100	103.063	Positive	N,N-Dimethylglycine	Amino acid derivatives	C01026
Pas60	129.043	Positive	5-oxoproline	Amino acid derivatives	C01879
Pas718	330.183	Positive	GIBBERELLIN A15	Phytohormones	C14162
Pas772	555.284	Positive	Taurocholic acid	Organic acids	C05122
Pas81	168.09	Positive	4-(Aminomethyl)-5-(hydroxymethyl)-2-methylpyridin-3-ol	Others	C00534
Pas1159	165.043	Negative	2-(Formylamino)benzoic acid	Organic acids	-
Pas941	119.022	Negative	Aminomalonic acid	Organic acids	C00872
Pas144	149.07	Positive	1-Methyladenine	Nucleotide and its derivates	C02216
Pas1149	464.096	Negative	Quercetin 4'-O-glucoside (Spiraeoside)	Flavonol	-
Pas1334	238.063	Negative	3-Hydroxyflavone	Flavonol	C20871
Pas735	399.335	Positive	L-Palmitoylcarnitine	Others	C02990
Pas804	260.03	Negative	D-Glucose 6-phosphate	Carbohydrates	C00092
Pas863	323.052	Negative	Cytidine 5'-monophosphate (Cytidylic acid)	Nucleotide and its derivates	C00055
Pas161	331.068	Positive	2'-Deoxyadenosine-5'-monophosphate	Nucleotide and its derivates	C00360
Pas929	324.036	Negative	Uridine 5'-monophosphate	Nucleotide and its derivates	C00105
Pas1064	154.027	Negative	2,4-Dihydroxybenzoic acid	Benzoic acid derivatives	-
Pas805	142.027	Negative	trans,trans-Muconic acid	Organic acids	-
Pas62	432.106	Positive	Genistein 7-O-Glucoside (Genistin)	Isoflavone	C09126
Pas1151	464.096	Negative	Quercetin 3-O-glucoside (Isotrifoliin)	Flavonol	C05623
Pas1055	342.132	Negative	Coniferin	Hydroxycinnamoyl derivatives	C00761
Pas256	611	Positive	Delphinidin 3-O-rutinoside (Tulipanin)	Anthocyanins	C16315
Pas64	448.101	Positive	Kaempferol 3-O-galactoside (Trifolin)	Flavonol	C12626
Pas589	286.048	Positive	2'-Hydroxygenistein	Isoflavone	C12134
Pas556	432.106	Positive	Kaempferol 3-O-rhamnoside (Kaempferin)	Flavonol	C16911
Pas1046	146.058	Negative	2-Methylglutaric acid	Organic acids	-
Pas875	260.03	Negative	D-Fructose 6-phosphate	Carbohydrates	C00085
Pas199	152.059	Positive	1,4-dihydro-1-Methyl-4-oxo-3-pyridinecarboxamide	Pyridine derivatives	-
Pas65	383.108	Positive	N6-Succinyl Adenosine	Nucleotide and its derivates	-
Pas1047	132.079	Negative	5-hydroxyhexanoic acid	Organic acids	-
Pas864	145.074	Negative	Allysine(6-Oxo DL-Norleucine)	Amino acid derivatives	C04076
Pas1031	360.129	Negative	Aminophylline	Alkaloids	-
Pas922	161.069	Negative	N-Acetylthreonine	Amino acid derivatives	-
Pas850	188.127	Negative	H-HomoArg-OH	Amino acid derivatives	C01924
Pas296	479	Positive	Petunidin 3-O-glucoside	Anthocyanins	C12139
Pas310	433.1	Positive	Pelargonidin 3-O-beta-D-glucoside（Callistephin chloride)	Anthocyanins	-
Pas1256	446.121	Negative	Sissotrin	Isoflavone	C05376
Pas1278	346.069	Negative	Syringetin	Flavonol	C11620
Pas357	178.027	Positive	Esculetin (6,7-dihydroxycoumarin)	Coumarins	C09263
Pas1053	340.079	Negative	Esculin (6,7-Dihydroxycoumarin-6-glucoside)	Coumarins	C09264
Pas1217	208.074	Negative	Sinapinaldehyde	Hydroxycinnamoyl derivatives	-
Pas733	394.142	Positive	Rotenone	Isoflavone	C07593
Pas521	148.052	Positive	p-Coumaraldehyde	Hydroxycinnamoyl derivatives	-
Pas384	740.216	Positive	Kaempferol-3-O-robinoside-7-O-rhamnoside (Robinin)	Flavonol	C10178
Pas641	272.069	Positive	Butin	Flavone	C09614
Pas1106	480.09	Negative	Myricetin 3-O-galactoside	Flavonol	-
Pas1259	302.043	Negative	Morin	Flavonol	C10105
Pas678	216.042	Positive	Bergapten	Coumarins	C01557
Pas818	194.043	Negative	D-glucoronic acid	Carbohydrates	C00191
Pas795	166.048	Negative	D-Xylonic acid	Organic acids	-
Pas66	243.086	Positive	Cytidine	Nucleotide and its derivates	C00475
Pas163	197.069	Positive	3,4-Dihydroxy-DL-phenylalanine	Amino acid derivatives	C00355
Pas215	345.047	Positive	Guanosine 3',5'-cyclic monophosphate	Nucleotide and its derivates	C00942
Pas228	251.102	Positive	Deoxyadenosine	Nucleotide and its derivates	C00559
Pas241	311.123	Positive	2-(dimethylamino)guanosine	Nucleotide and its derivates	-
Pas920	244.07	Negative	β-Pseudouridine	Nucleotide and its derivates	C02067
Pas955	268.081	Negative	Hypoxanthine-9-β-D-arabinofuranoside	Nucleotide and its derivates	-
