# Supplementary material for: Metabolomics analysis reveals Embden Meyerhof Parnas pathway activation and flavonoids accumulation during dormancy transition in tree peony
Source: BMC Plant Biol. 2020 Oct 23;20:484. doi: 10.1186/s12870-020-02692-x (PMC7583197; doi:10.1186/s12870-020-02692-x)
Supplement: Supplementary file 2 — Additional file 2: Table S2. KEGG pathway enrichment of dormancy release related DMs. [file 12870_2020_2692_MOESM2_ESM.xlsx]

## Sheet: Sheet1
Supplementary Table 2 KEGG pathway enrichment of dormancy release related DMs
Pathway	Candidate metabolites with pathway annotation (23)	All metabolites with pathway annotation (244)	Pvalue	Qvalue	Pathway ID
Arginine biosynthesis	5 (21.74%)	8 (3.28%)	0.000224	0.011212	ko00220
2-Oxocarboxylic acid metabolism	6 (26.09%)	17 (6.97%)	0.002245	0.056131	ko01210
Aminoacyl-tRNA biosynthesis	6 (26.09%)	19 (7.79%)	0.004324	0.067794	ko00970
Biosynthesis of amino acids	8 (34.78%)	33 (13.52%)	0.005424	0.067794	ko01230
Nitrogen metabolism	2 (8.7%)	2 (0.82%)	0.008534	0.08534	ko00910
Valine, leucine and isoleucine biosynthesis	3 (13.04%)	6 (2.46%)	0.012217	0.101809	ko00290
Metabolic pathways	20 (86.96%)	162 (66.39%)	0.019975	0.142678	ko01100
C5-Branched dibasic acid metabolism	2 (8.7%)	3 (1.23%)	0.024121	0.150502	ko00660
Alanine, aspartate and glutamate metabolism	3 (13.04%)	8 (3.28%)	0.0301	0.150502	ko00250
Tropane, piperidine and pyridine alkaloid biosynthesis	3 (13.04%)	8 (3.28%)	0.0301	0.150502	ko00960
Pyrimidine metabolism	4 (17.39%)	15 (6.15%)	0.040786	0.185389	ko00240
Biosynthesis of antibiotics	7 (30.43%)	39 (15.98%)	0.052829	0.205182	ko01130
ABC transporters	6 (26.09%)	31 (12.7%)	0.053347	0.205182	ko02010
Microbial metabolism in diverse environments	8 (34.78%)	49 (20.08%)	0.063154	0.225551	ko01120
Carotenoid biosynthesis	1 (4.35%)	1 (0.41%)	0.094262	0.282563	ko00906
Monobactam biosynthesis	2 (8.7%)	6 (2.46%)	0.101039	0.282563	ko00261
Glyoxylate and dicarboxylate metabolism	2 (8.7%)	6 (2.46%)	0.101039	0.282563	ko00630
Biosynthesis of secondary metabolites	12 (52.17%)	92 (37.7%)	0.101723	0.282563	ko01110
Lysine biosynthesis	2 (8.7%)	7 (2.87%)	0.133433	0.317697	ko00300
beta-Alanine metabolism	2 (8.7%)	7 (2.87%)	0.133433	0.317697	ko00410
Pantothenate and CoA biosynthesis	2 (8.7%)	7 (2.87%)	0.133433	0.317697	ko00770
Histidine metabolism	2 (8.7%)	8 (3.28%)	0.167877	0.346136	ko00340
D-Arginine and D-ornithine metabolism	1 (4.35%)	2 (0.82%)	0.179991	0.346136	ko00472
Pyruvate metabolism	1 (4.35%)	2 (0.82%)	0.179991	0.346136	ko00620
Carbon fixation in photosynthetic organisms	1 (4.35%)	2 (0.82%)	0.179991	0.346136	ko00710
Biotin metabolism	1 (4.35%)	2 (0.82%)	0.179991	0.346136	ko00780
Cyanoamino acid metabolism	2 (8.7%)	9 (3.69%)	0.203739	0.363819	ko00460
Carbon metabolism	2 (8.7%)	9 (3.69%)	0.203739	0.363819	ko01200
Nicotinate and nicotinamide metabolism	2 (8.7%)	10 (4.1%)	0.240478	0.371787	ko00760
Carbapenem biosynthesis	1 (4.35%)	3 (1.23%)	0.257925	0.371787	ko00332
Inositol phosphate metabolism	1 (4.35%)	3 (1.23%)	0.257925	0.371787	ko00562
Butanoate metabolism	1 (4.35%)	3 (1.23%)	0.257925	0.371787	ko00650
Vitamin B6 metabolism	1 (4.35%)	3 (1.23%)	0.257925	0.371787	ko00750
Porphyrin and chlorophyll metabolism	1 (4.35%)	3 (1.23%)	0.257925	0.371787	ko00860
Purine metabolism	3 (13.04%)	19 (7.79%)	0.260251	0.371787	ko00230
Glutathione metabolism	2 (8.7%)	11 (4.51%)	0.277636	0.385606	ko00480
Valine, leucine and isoleucine degradation	1 (4.35%)	4 (1.64%)	0.328746	0.444251	ko00280
Caffeine metabolism	1 (4.35%)	5 (2.05%)	0.393074	0.491343	ko00232
Taurine and hypotaurine metabolism	1 (4.35%)	5 (2.05%)	0.393074	0.491343	ko00430
Plant hormone signal transduction	1 (4.35%)	5 (2.05%)	0.393074	0.491343	ko04075
Starch and sucrose metabolism	1 (4.35%)	6 (2.46%)	0.451481	0.545516	ko00500
Arginine and proline metabolism	2 (8.7%)	16 (6.56%)	0.458233	0.545516	ko00330
Glucosinolate biosynthesis	1 (4.35%)	7 (2.87%)	0.50449	0.586616	ko00966
Lysine degradation	1 (4.35%)	8 (3.28%)	0.552577	0.627928	ko00310
Phenylalanine metabolism	1 (4.35%)	10 (4.1%)	0.635704	0.685216	ko00360
Glycine, serine and threonine metabolism	1 (4.35%)	11 (4.51%)	0.671511	0.685216	ko00260
Cysteine and methionine metabolism	1 (4.35%)	11 (4.51%)	0.671511	0.685216	ko00270
Tryptophan metabolism	1 (4.35%)	11 (4.51%)	0.671511	0.685216	ko00380
Degradation of aromatic compounds	1 (4.35%)	11 (4.51%)	0.671511	0.685216	ko01220
Phenylpropanoid biosynthesis	1 (4.35%)	12 (4.92%)	0.703937	0.703937	ko00940
