# Supplementary material for: Metabolomics analysis reveals Embden Meyerhof Parnas pathway activation and flavonoids accumulation during dormancy transition in tree peony
Source: BMC Plant Biol. 2020 Oct 23;20:484. doi: 10.1186/s12870-020-02692-x (PMC7583197; doi:10.1186/s12870-020-02692-x)
Supplement: Supplementary file 3 — Additional file 3: Table S3. DMs related to dormancy release, which were also involved in metabolic pathways. [file 12870_2020_2692_MOESM3_ESM.xlsx]

## Sheet: Sheet1
Supplementary Table 3 DMs related to dormancy release, which were also involved in metabolic pathways
Metabolic pathway ID	Differentially expressed metabolites	Description
C00025	Pas136	L-Glutamate; L-Glutamic acid; L-Glutaminic acid; Glutamate
C00047	Pas37	L-Lysine; Lysine acid; 2,6-Diaminohexanoic acid
C00049	Pas779	L-Aspartate; L-Aspartic acid; 2-Aminosuccinic acid; L-Asp
C00062	Pas43	L-Arginine; (S)-2-Amino-5-guanidinovaleric acid; L-Arg
C00064	Pas44	L-Glutamine; L-2-Aminoglutaramic acid
C00092	Pas804	D-Glucose 6-phosphate; Glucose 6-phosphate; Robison ester
C00106	Pas168	Uracil
C00180	Pas780	Benzoate; Benzoic acid; Benzenecarboxylic acid; Phenylformic acid; Dracylic acid
C00214	Pas235	Thymidine; Deoxythymidine
C00253	Pas50	Nicotinate; Nicotinic acid; Niacin; 3-Pyridinecarboxylic acid
C00314	Pas146	Pyridoxine; Pyridoxol
C00327	Pas101	L-Citrulline; 2-Amino-5-ureidovaleric acid; Citrulline
C00407	Pas42	L-Isoleucine; 2-Amino-3-methylvaleric acid
C00559	Pas228	Deoxyadenosine; 2'-Deoxyadenosine
C01762	Pas970	Xanthosine
C02226	Pas791	2-Methylmaleate; Citraconate; Citraconic acid; Methylmaleic acid
C02504	Pas1056	alpha-Isopropylmalate
C02666	Pas1230	Coniferyl aldehyde; Coniferaldehyde
C06082	Pas1254	Abscisate; Abscisic acid; (+)-Abscisic acid; ABA
C10164	Pas174	Picolinic acid; 2-Pyridinecarboxylic acid
