# Supplementary material for: Metabolomics analysis reveals Embden Meyerhof Parnas pathway activation and flavonoids accumulation during dormancy transition in tree peony
Source: BMC Plant Biol. 2020 Oct 23;20:484. doi: 10.1186/s12870-020-02692-x (PMC7583197; doi:10.1186/s12870-020-02692-x)
Supplement: Supplementary file 4 — Additional file 4: Table S4. Primer sequences used for qRT-PCR analysis in current study. [file 12870_2020_2692_MOESM4_ESM.xlsx]

## Sheet: Sheet1
Supplementary Table 4 Primer sequences used for qPCR analysis
Primer name	Primer sequence (5'-3')
PsSUS2-F	AAGACCCTGTAACTCGGCA
PsSUS2-R	TGCTCTGGAGAATGAAATGC
PsSUS1-F	AGTTCACCATTCCTCACGC
PsSUS1-R	CGAAGCAAGCCAATCCTATT
PsCIN-F	TGACCAAGTCTGAAACAGCC
PsCIN-R	ATCCCAAGAACACGCCTT
PsCWIN-F	GTTGTTGGCTGAATAAAGAGGG
PsCWIN-R	CAGACCCGTTCCTTACAGAAT
PsVIN-F	TTACCCTGTGGCAATAGACG
PsVIN-F	CTTCCATAATCAACCCGCA
PsMYC2-F	CCACTCTGTATCGGTAACTTCG
PsMYC2-R	AAACTCTCCAGCAACGCCT
PsAFB2-F	AACGACTATCGCTCTCTGG
PsAFB2-R	GCATCTTCATCGCAACAG
PsAFB3-F	TTCACTCACTTTCGCCTCTG
PsAFB3-R	GAACAACCATTCAGCACACACT
PsCHS-F	GCCGACTACCAACTCACCAAACT
PsCHS-R	CGCCTGACCGACTAAAGAATCC
PsCHI-F	GATAACGCCATTACATCTCTGG
PsCHI-R	CCTCGGAAAGTTGTTTGTTCTC
PsF3H-F	CGAGATTGGCGTGAAATAGTGA
PsF3H-R	TTGAGTCCGAGAGTAAGGTCCG
PsDFR-F	CCGAGAATGAAGTGATAAAGCC
PsDFR-R	CACGAAATACATCCATCCAGTC
PsANS-F	GCAAACCAGCATCACCAAC
PsANS-R	TTTCTCCTTCTCTTCCACAGG
Ps3GT-F	CTTCTCATTCTTCAGCACCGC
Ps3GT-R	TGTAAGTGGTTCTTCTTCTCGCC
PsActinF	GAGAGATTCCGTTGCCCTGA
PsActinR	CTCAGGAGGAGCAACCACC
