# Supplementary material for: Metabolomics analysis reveals Embden Meyerhof Parnas pathway activation and flavonoids accumulation during dormancy transition in tree peony
Source: BMC Plant Biol. 2020 Oct 23;20:484. doi: 10.1186/s12870-020-02692-x (PMC7583197; doi:10.1186/s12870-020-02692-x)
Supplement: Supplementary file 5 — Additional file 5: Table S5. The accession number of protein used in phylogenetic analysis. [file 12870_2020_2692_MOESM5_ESM.xlsx]

## Sheet: Sheet1
Flavonoid-related genes		Phytohormone-related genes		Sucrose-related genes
Ps3GT	MT702582	PsAFB2	MT702583	PsVIN	MT702590
Vv3GT	P51094.2	AtAFB2	Q9LW29.1	PlVIN	QBA82075.1
Fa3GT2	Q5UL10.1	AsAFB3	Q9LPW7.1	AcVIN	AFO84092.1
At3GT	Q9LFJ8.1	PaAFB2-like	XP_021823091.1	RcVIN	AHB33921.1
Pd3GT	AQZ26785.1	PpAFB2	XP_007217221.1	MeVIN	AFH77956.1
Mr3GT2	KAB1205527.1	MrAFB2	KAB1202864.1	CsVIN	ARE30654.1
Qs3GT2-like	XP_023873100.1	PmAFB2-like	XP_008231044.1
Vr3GT	XP_034710694.1	JcAFB2	XP_012067329.1	AtSUS1	P49040
				AtSUS2	P30298
PsANS	KJ466969.1	PsMYC2	MT702586	PsSUS1	MT702587
PrANS	AIL29326.1	VrMYC2-like	XP_034709230.1	PsSUS2	MT702588
PlANS1	ALX36000.1	RcMYC2	XP_002519814.1	AtSUS3	Q9M111
ApANS	AWN08246.1	HbMYC2-like	XP_021664832.1	AtSUS4	Q9LXL5
CsANS	NP_001275784.1	CpMYC2-like	XP_021895583.1	AtSUS5	F4K5W8
LfANS	AGT28279.1	MeMYC2	XP_021598682.1	OsSUS1	P31924
TcANS	ADD51355.1	ZjMYC2	XP_015896923.1	GmSUS	P13708
PpANS	AJA79070.1	VvMYC2	RVW49978.1	HvSUS1	P31922
PaANS	AEO79983.1	PtMYC2	XP_024453007.1	CrSUS1	XP_006287059.2
VvANS	ABV82967.1	AtMYC2	AT1G32640.1	EsSUS1	XP_006400648.1
				CpSUS	XP_021894362.1
PsCHI	ADK55061.1	PsTIR	MT702589	>HuSUS	XP_021276144.1
PlCHI	AEK32592.1	VvTIR1	XP_002271412.2	PtSUS1	ADW80570.1
PdCHI	QDZ06022.1	MeTIR1-like	XP_021597478.1
CsCHI	ASU87415.1	TcTIR1	XP_017978719.1	PsCWIN	MT702585
PcCHI	AGL50916.1	JcTIR1	XP_012091485.1	PlCWIN	QBA82074.1
PpCHI	ADP09377.1	GrTIR1-like	XP_012455156.1	TsCWIN	APB91663.1
PaCHI	CAB4270662.1	PaTIR1-like	XP_034912565.1	RcCWIN	AHB33920.1
VvCHI	NP_001268033.1	HbTIR1-like	XP_021647273.1	TcCWIN1	EOY08303.1
AtCHI	AT3G55120.1	PtTIR1	XP_002305651.2	MeCWIN	AFH77951.1
		PeTIR1-like	XP_011001141.1	TcCWIN2	EOY08310.1
PsCHS	JN105300.1	RcTIR1	XP_002524686.1	CsCWIN	ARE30655.1
PlCHS	QIC54078.1	AtTIR1	AT3G62980.1	PaCWIN	TKR99552.1
MpCHS	AUF71603.1			DhCWIN	KZV21430.1
DbCHS	AMR58953.1
CsCHS	ACB47461.1			PsCIN	MT702584
PaCHS	XP_034905177.1			MrCIN2	KAB1225396.1
CmCHS	ACX37403.1			PuCIN1-like	KAB2627112.1
VrCHS	XP_034707427.1			TwCIN1-like	KAF5733692.1
VvCHS	RVW45074.1			PlCIN	QBA82073.1
PtCHS	XP_002321081.1			NsCIN1-like	XP_009787814.1
AtCHS	AT5G13930.1
PsDFR	HQ283448.1
PlDFR	QIC54081.1
PtDFR	XP_006383711.2
PeDFR	XP_011007452.1
LfDFR	AGT28278.1
PaDFR	XP_034931706.1
VvDFR	NP_001268144.1
TcDFR	EOY14811.1
AtDFR	AT5G42800.1
PsF3H	HQ283447.1
PlF3H	AFI71897.1
NgF3H	AFN70721.1
JsF3H	AYK27186.1
FaF3H	AAU04792.1
VfF3H	ARV78456.1
CaF3H	AEO36935.1
RcF3H	ABW74548.1
HsF3H	ALB35017.1
VvF3H	RVW42566.1
